# Supplementary material for: OsHsfB4b Confers Enhanced Drought Tolerance in Transgenic Arabidopsis and Rice
Source: Int J Mol Sci. 2022 Sep 16;23(18):10830. doi: 10.3390/ijms231810830 (PMC9501395; doi:10.3390/ijms231810830)
Supplement: Supplementary file 1 [file ijms-23-10830-s001.zip › Table S1.xlsx]

## Sheet: S1
	Table S1. Detailed information of identified OsHsf genes
	gene name	gene ID	Chr	Position	CDS (bp)	Protein Length (aa)	pI	MW (KDa)	Subcellular Localization
	OsHsfA1	Os03g0854500	3	3:35989130-35992565	1521	506	4.97	55.2772	nuclear
	OsHsfA2a	Os03g0745000	3	3:30604067-30607159	405	134	4.61	14.6405	nuclear, cytoplasmic, mitochondria
	OsHsfA2b	Os07g0178600	7	7:4139160-4142436	1119	372	4.65	41.5241	cytoplasmic, nuclear
	OsHsfA2c	Os10g0419300	10	10:14746572-14750175	1077	358	4.92	40.7846	cytoplasmic, nuclear
	OsHsfA2d	Os03g0161900	3	3:3342254-3344547	1140	379	8.47	43.7066	nuclear, cytoplasmic, mitochondria
	OsHsfA2e	Os03g0795900	3	3:33105843-33109034	1074	357	5.64	40.2589	nuclear
	OsHsfA3	Os02g0527300	2	2:19309756-19312859	1497	498	4.73	55.0985	nuclear
	OsHsfA4a	Os01g0749300	1	1:31370413-31372729	1323	440	5.26	49.3874	nuclear
	OsHsfA4d	Os05g0530400	5	5:26344418-26346857	1380	459	5.14	51.1639	nuclear
	OsHsfA5	Os02g0496100	2	2:17428031-17431216	1428	475	5.3	52.8847	nuclear
	OsHsfA6	Os06g0565200	6	6:21761304-21762421	996	331	4.91	36.1033	nuclear, cytoplasmic, mitochondria
	OsHsfA7	Os01g0571300	1	1:21938865-21941797	1209	402	7.05	43.912	mitochondrial
	OsHsfA9	Os03g0224700	3	3:6537573-6541381	1233	410	5.04	45.4656	nuclear
	OsHsfB1	Os09g0456800	9	9:17221479-17228923	909	302	9.36	32.799	nuclear
	OsHsfB2a	Os04g0568700	4	4:28574427-28575697	918	305	5.19	32.809	cytoplasmic, nuclear
	OsHsfB2b	Os08g0546800	8	8:27382872-27384470	1173	390	5.21	41.3741	nuclear
	OsHsfB2c	Os09g0526600	9	9:20591252-20595143	1365	454	5.12	47.0142	nuclear
	OsHsfB4a	Os08g0471000	8	8:23158234-23159595	1143	380	9.18	41.39	nuclear
	OsHSFB4b	Os07g0640900	7	7:26673661-26676853	933	310	6.55	34.45	nuclear, cytoplasmic, mitochondria
	OsHSfB4c	Os09g0455200	9	9:17109289-17111059	1185	394	8.65	42.04	nuclear
	OsHsfB4d	Os03g0366800	3	3:14342962-14345343	918	305	5.94	33.95	nuclear
	OsHsfC1a	Os01g0625300	1	1:24967398-24969047	1020	339	6.21	36.8627	nuclear, cytoplasmic, mitochondria
	OsHsfC1b	Os01g0733200	1	1:30582485-30583694	753	250	8.93	27.219	nuclear, cytoplasmic, mitochondria
	OsHsfC2a	Os02g0232000	2	2:7464028-7465505	897	298	6.08	31.9195	cytoplasmic, nuclear
	OsHsfC2b	Os06g0553100	6	6:20998086-20998850	549	182	5.2	20.0499	nuclear, cytoplasmic, mitochondria
