# Supplementary material for: OsHsfB4b Confers Enhanced Drought Tolerance in Transgenic Arabidopsis and Rice
Source: Int J Mol Sci. 2022 Sep 16;23(18):10830. doi: 10.3390/ijms231810830 (PMC9501395; doi:10.3390/ijms231810830)
Supplement: Supplementary file 1 [file ijms-23-10830-s001.zip › Table S2.xlsx]

## Sheet: Sheet1
	Table S2. The primers used in this study
	Gene name	Forward primer（5'–3'）	Reverse primer（5'–3'）	Amplification Sizes Base Pair (bp)
	Actin2-qPCR-F	GGTCGTTGCACCACCTGAAAG	GCTCGTAGTCAACAGCAACAA	105
	p2300-OsHsfB4b-GFP	atttggagaggacagggtaccatggctttcttggtggagag	ggtactagtgtcgactctagacacctcgcttccctggtcat	933
	OsHsfB4d-qPCR	GTGTGTGCGCATGTGAGTC	AAGCTACCTCTCCACACGGA	164
	OsHsfB4b-qPCR	AAGCTACCTCTCCACACGGA	CGCACCTCTCCACCAAGAAA	94
	OsHsfB4c-qPCR	AAGCACAACAACTTCTCGTCG	CCTTCCTGAAGAACTCGTTCGC	103
	OsHsfA2e-qPCR	TGGGCTCGATGAGGATACCA	TACTGTGGCGATTTGGTGCT	102
	OsHsfA9-qPCR	TCCAACTGGTGGAGTCCTGA	GTTTCTGGGACAGGTGGGAG	131
	OsHsfC1a-qPCR	AGACGTACCAGATGGTGTGC	ACGAAGCTGTTGTTGTCCCT	73
	p580-HY5-GFP	GTCTTAAGTCCGGAGCTAGCTCTAGAATGCAGGAACAAGCGACTA	CTCGCCCTTGCTCACCATGGATCCAAGGCTTGCATCAGCATTAGAAC	507
	p580-OsHsfB4b-GFP	GTCTTAAGTCCGGAGCTAGCTCTAGAATGGCTTTCTTGGTGGAGAGG	CTCGCCCTTGCTCACCATGGATCCcacctcgcttccctggtcat	933
	p580-OsHsfB4d-GFP	GTCTTAAGTCCGGAGCTAGCTCTAGAATGGATCCCTGCAAGTTCCG	CTCGCCCTTGCTCACCATGGATCCCATGCTTGGCTTCACGTTGAGA	918
